# Supplementary material for: Investigation of Dual Network Construction for Toughening in Bio-Based Polyamide Composites
Source: Polymers (Basel). 2024 Aug 8;16(16):2248. doi: 10.3390/polym16162248 (PMC11359592; doi:10.3390/polym16162248)
Supplement: Supplementary file 1 [file polymers-16-02248-s001.zip]

Archive with 1 entries (1 files):
- polymers-3089314-supplementary.pdf
